# Supplementary material for: Assessing Institutional Stakeholders’ Perception and Limitations on Coping Strategies in Flooding Risk Management in West Africa
Source: Int J Environ Res Public Health. 2022 Jun 6;19(11):6933. doi: 10.3390/ijerph19116933 (PMC9180679; doi:10.3390/ijerph19116933)
Supplement: Supplementary file 1 [file ijerph-19-06933-s001.zip]

Archive with 1 entries (1 files):
- ijerph-1692258-supplementary.pdf
